# Supplementary material for: From hundreds to thousands: Widening the normal human Urinome
Source: Data Brief. 2014 Aug 22;1:25–8. doi: 10.1016/j.dib.2014.08.006 (PMC4459867; doi:10.1016/j.dib.2014.08.006)
Supplement: Supplementary file 1 — Supplementary Material [file mmc1.zip]

Archive with 1 entries (1 files):
- Table 1.xls
